# Supplementary material for: Income-related inequality in distribution of health human resource among districts of Pakistan
Source: BMC Health Serv Res. 2021 Feb 15;21:142. doi: 10.1186/s12913-021-06102-2 (PMC7885567; doi:10.1186/s12913-021-06102-2)
Supplement: Supplementary file 1 — Additional file 1. This DTA file contains the data of all the variables that are involved in this study. [file 12913_2021_6102_MOESM1_ESM.xlsx]

## Sheet: Sheet1
DISTRICTS	Nos2012	Beds2012	Nos2013	Beds2013	Nos2014	Beds2014	Nos2015	Beds2015	Nos2016	Beds2016	N2012	B2012	N2013	B2013	N2014	B2014	N2015	B2015	N2016	B2016	Doctors2012	Doctors2013	Doctors2014	Doctors2015	Doctors2016	Nurses2012	Nurses2013	Nurses2014	Nurses2015	Nurses2016	Area	Popluation	Density	PerGNI1112	PerGNI1314	PerGNI1516	var38	TotalGNI1112	TotalGNI1314	TotalGNI1516	TGNI1112	TGNI1314	TGNI1516	imr1000birth2012	imr1000birth2013	imr1000birth2014	imr1000birth2015	imr1000birth2016	urbanization
Harnai	1	30	1	30	1	30	1	30	1	30	9	0	11	0	11	0	9	0	9	0	51	52	52	51	52	2	2	2	2	2	4096	97017	19	38.6	33.1	5.5	1	3744856	3.21126e+06	533594	3.74486	3.21126	0.533594	104	104	102	102	102	17.9
Barkhan	1	10	1	10	1	10	1	10	1	10	10	0	10	0	9	0	9	0	9	0	16	17	19	19	20	3	5	5	5	5	3514	171556	29	27.7	25.6	12.7	1	4.7521e+06	4.39183e+06	2.17876e+06	4.7521	4.39183	2.17876	67	67	74	74	74	6.5
Kharan	2	64	2	64	2	64	2	64	2	64	12	0	12	0	11	0	11	0	10	0	93	93	93	94	94	6	6	6	7	7	8958	156152	4	31.8	31.5	16.6	1	4.96563e+06	4918788	2.59212e+06	4.96563	4.91879	2.59212	66	67	67	67	67	23.5
Ziarat	1	14	1	14	1	14	1	15	1	15	8	0	8	0	8	0	8	0	7	0	30	30	34	34	34	13	13	13	13	13	1489	160422	22	33.5	30.7	15.6	1	5374137	4.92496e+06	2.50258e+06	5.37414	4.92495	2.50258	74	74	76	76	76	2.3
Nushki	2	62	2	62	2	62	2	62	2	62	19	0	15	0	15	0	15	0	15	0	24	25	28	29	29	10	11	11	12	12	5797	178796	23	32.9	28.6	37.9	1	5.88239e+06	5.11357e+06	6.77637e+06	5.88239	5.11357	6.77637	81	81	81	81	81	24.8
Sibi	2	116	2	116	2	116	2	116	2	116	17	0	17	0	17	0	17	0	17	0	47	50	54	54	54	17	17	17	17	17	7796	135572	23	33.8	38.1	43.7	1	4.58233e+06	5165293	5.9245e+06	4.58233	5.16529	5.9245	78	78	78	78	78	44.2
Tor Ghar	0	0	0	0	0	0	0	0	0	0	0	0	0	0	0	0	0	0	0	0	0	0	0	7	3	0	0	0	0	0	497	171395	345	33.2	30.4	15.4	2	5690314	5210408	2639483	5.69031	5.21041	2.63948	0	0	0	0	0	0
Awaran	1	14	1	14	1	14	1	14	1	14	15	0	15	0	15	0	15	0	14	0	19	21	23	23	25	4	4	4	4	4	12510	122011	4	36.8	43.6	1.9	1	4.49e+06	5.31968e+06	231821	4.49001	5.31968	0.231821	72	72	76	76	76	23.2
Jhal Magsi	1	22	1	22	1	22	1	22	1	22	16	0	16	0	16	0	16	0	16	0	80	74	74	55	55	6	6	6	6	6	3615	149225	30	36.2	35.9	6	1	5401945	5.35718e+06	895350	5.40195	5.35718	0.89535	70	70	74	74	74	5
Washuk	1	24	1	24	1	24	1	24	1	24	15	0	15	0	12	0	12	0	12	0	7	7	11	11	11	4	4	5	5	5	29510	176206	4	41.8	39.6	4.8	1	7.36541e+06	6.97776e+06	845789	7.36541	6.97776	0.845789	76	76	71	71	71	12.7
Musa khail	1	25	1	25	1	25	1	25	1	25	15	0	15	0	15	0	15	0	15	0	50	52	52	45	45	2	2	2	2	2	5728	167017	23	34.8	43.4	16.8	1	5.81219e+06	7248538	2.80589e+06	5.81219	7.24854	2.80589	64	64	64	64	64	8.4
Chagai	1	72	1	70	1	70	1	70	1	70	15	0	13	0	13	0	14	0	14	0	50	50	50	50	50	13	11	11	11	13	44748	226008	7	35.9	32.5	8.6	1	8.11369e+06	7345260	1.94367e+06	8.11369	7.34526	1.94367	103	103	106	106	106	6.5
Gawadar	3	98	3	68	3	68	3	68	3	68	14	0	14	0	15	0	15	0	15	0	26	27	31	34	34	7	8	8	8	8	12673	263514	15	39.8	31.1	28.2	1	10487857	8.19529e+06	7431095	10.4879	8.19529	7.4311	67	67	62	62	62	56.7
Kohlu	1	35	1	35	1	35	1	35	1	35	34	0	34	0	32	0	33	0	33	0	17	20	23	24	24	6	6	6	6	6	7610	214350	13	32.1	38.7	9.6	1	6.88063e+06	8295345	2.05776e+06	6.88063	8.29534	2.05776	65	65	65	65	65	8
Killa Saifullah	7	105	7	105	7	105	7	105	7	105	16	0	16	0	16	0	15	0	15	0	39	15	19	20	20	11	14	14	15	15	6831	342814	28	29	24.2	29	1	9941606	8296099	9941606	9.94161	8.2961	9.94161	60	60	60	60	60	18.5
Zhob	2	114	2	114	2	114	2	114	2	114	19	0	19	0	19	0	16	0	16	0	37	43	48	49	49	10	10	10	11	11	20297	310544	14	28.3	27	18.8	1	8788395	8384688	5838227	8.78839	8.38469	5.83823	99	99	97	97	97	14.9
Kachi / Bolan	4	112	4	112	4	112	4	112	4	112	19	0	19	0	17	0	18	0	18	0	13	14	17	22	22	6	7	7	7	7	7499	237030	38	30.3	38.8	19.5	1	7182009	9196764	4622085	7.18201	9.19676	4.62209	67	67	67	67	67	14.1
Dera Bugti	2	32	2	32	2	32	2	32	2	32	25	0	26	0	26	0	27	0	27	0	6	9	12	12	12	11	11	11	11	17	10160	312603	18	31.4	31.5	17.7	1	9815734	9846994	5.53307e+06	9.81573	9.84699	5.53307	68	68	64	64	64	30.6
Panjgur	2	44	2	44	2	44	2	44	2	44	13	0	13	0	13	0	13	0	13	0	64	64	67	58	58	7	8	8	8	8	16891	316385	14	31.5	31.6	0	1	9966128	9997766	0	9.96613	9.99777	0	0	0	0	0	0	25.8
Mastung	1	20	1	20	2	40	2	70	2	70	6	0	6	0	6	0	6	0	6	0	81	82	82	84	84	8	8	8	8	8	5896	266461	30	32.9	41.1	23.9	1	8766567	10951547	6368418	8.76657	10.9515	6.36842	42	42	19	19	19	12.9
Battagram Distt:	2	115	2	115	2	174	2	174	2	174	9	0	9	0	9	0	9	0	9	0	45	42	28	35	70	56	45	50	38	38	1301	476612	366	27	28.4	68	2	12868524	13535781	32409616	12.8685	13.5358	32.4096	3	3	34	16	13	0
Tank Distt:	3	80	3	80	4	190	4	190	4	190	8	0	8	0	8	0	8	0	8	0	49	49	38	21	75	13	22	16	15	15	2900	428274	233	29.9	32.1	35.4	2	12805392	13747595	15160900	12.8054	13.7476	15.1609	16	16	31	39	36	13.3
Hangu Distt:	5	176	5	176	5	176	5	176	5	176	1	0	1	0	2	0	2	0	2	0	51	48	42	40	57	26	28	26	37	37	1097	518798	473	32.5	29	72.9	2	16860936	15045142	37820376	16.8609	15.0451	37.8204	6	6	6	0	0	20.9
Chitral Distt:	4	184	4	184	4	290	4	290	4	290	40	0	40	0	29	1	29	1	29	0	33	33	53	59	70	45	59	59	62	62	14850	447362	30	32.5	34.1	69.1	2	14539265	15255044	30912714	14.5393	15.255	30.9127	19	19	21	13	16	11.4
Kalat	2	90	2	90	2	90	2	90	2	90	44	0	44	0	43	0	43	0	43	0	31	34	38	39	39	8	9	9	9	9	6622	412232	36	36.3	39	16.9	1	14964021	16077048	6.96672e+06	14.964	16.077	6.96672	80	80	81	81	81	17.7
Loralai	2	265	2	256	2	256	2	256	2	256	46	0	46	0	47	0	47	0	46	0	85	90	94	95	95	31	31	31	36	36	9830	397400	30	31.5	43.4	17.6	1	12518100	17247160	6994240	12.5181	17.2472	6.99424	121	121	124	124	124	15.6
Jaffarabad	3	90	3	190	3	190	3	190	3	190	38	0	38	0	35	0	36	0	36	0	6	16	19	21	21	54	54	54	54	54	2445	513813	177	28.5	33.6	29.7	1	14643670	17264116	15260246	14.6437	17.2641	15.2602	80	80	86	86	86	29.3
Nasirabad	1	20	1	20	1	20	1	20	1	20	10	0	10	0	10	0	10	0	10	0	6	7	10	14	14	13	13	13	13	13	3387	490538	73	32.6	36.5	21.9	1	15991538	17904636	10742782	15.9915	17.9046	10.7428	77	77	78	78	78	19
Pishin	4	65	4	65	4	65	4	65	4	65	13	0	13	0	13	0	11	0	11	0	99	103	107	107	107	11	11	11	11	11	7819	736481	47	28.4	24.4	48.9	1	20916060	17970136	36013924	20.9161	17.9701	36.0139	73	73	71	71	71	20.1
Killa Abdullah	3	64	3	64	3	64	3	64	3	64	12	0	12	0	12	0	9	0	9	0	57	63	66	68	68	12	13	13	13	15	3293	757578	112	33.1	27.5	12	1	25075830	20833396	9090936	25.0758	20.8334	9.09094	68	68	68	68	68	19.8
Karak Distt:	8	542	8	542	8	516	8	516	8	532	3	0	3	0	2	0	2	0	2	0	60	60	104	98	134	57	79	61	166	166	3372	706299	209	32.4	30.8	68.5	2	22884088	21754008	48381480	22.8841	21.754	48.3815	11	11	17	19	21	7.3
Malakand Distt:	7	465	7	465	7	468	7	468	6	460	9	0	9	0	8	0	8	0	9	0	181	181	93	134	187	59	87	102	97	97	952	720295	757	35.9	30.3	73.6	2	25858592	21824938	53013712	25.8586	21.8249	53.0137	4	4	20	21	11	9.3
Lasbela	4	100	4	100	4	100	4	100	4	100	27	0	27	0	27	0	26	0	26	0	20	25	30	37	37	28	28	28	28	28	15153	574292	21	42	39	34.1	1	24120264	22397388	19583356	24.1203	22.3974	19.5834	67	67	68	68	68	42.1
Shangla Distt:	5	310	5	310	5	292	5	294	5	292	12	0	12	0	12	0	12	0	12	0	105	103	30	59	145	53	34	41	37	37	1586	757810	478	33.8	30	56.5	2	25613978	22734300	42816264	25.614	22.7343	42.8163	1	1	22	16	18	0
Tando Muhammad Khan	1	36	1	30	1	30	1	30	1	30	2	0	2	0	2	0	1	0	1	0	95	103	109	123	119	5	7	7	7	7	1814	677228	373	35	35.3	31.4	3	23702980	23906148	21264958	23.703	23.9062	21.265	10	10	10	10	10	21.04
Lakki Distt:	4	356	4	356	4	426	4	426	4	426	4	0	4	0	6	0	7	0	9	0	39	40	79	81	133	29	129	34	34	34	3296	902541	277	31.7	28.9	62.8	2	28610550	26083434	56679576	28.6105	26.0834	56.6796	10	10	0	16	15	11.26
Kohistan	0	0	0	0	0	0	0	0	6	512	2	0	2	0	2	0	2	0	2	0	53	53	15	21	33	10	5	4	2	3	7492	784711	100	32.9	34.1	12.5	2	25816994	26758644	9808888	25.817	26.7586	9.80889	0	0	0	0	0	0
Matiari	1	30	1	30	1	30	3	126	3	126	15	0	15	0	15	0	9	0	13	0	153	161	172	187	190	10	12	13	13	12	1459	769349	527	33.6	35.3	54.7	3	25850126	27158020	42083392	25.8501	27.158	42.0834	8	8	8	8	8	22.8
Tando Allah Yar	1	32	1	100	1	100	1	100	1	100	32	0	32	0	32	0	34	0	34	0	139	147	154	160	156	8	10	12	13	14	1573	836887	532	33.5	33.4	54.8	3	28035714	27952028	45861408	28.0357	27.952	45.8614	11	11	11	11	11	31
Buner Disst	3	270	3	270	3	288	3	288	3	278	6	0	6	0	6	0	6	0	6	0	49	52	68	68	98	45	62	64	75	75	1865	897319	481	34.8	32.5	49.4	2	31226700	29162868	44327560	31.2267	29.1629	44.3276	15	15	15	28	25	0
Haripur Distt:	9	671	9	671	9	611	10	611	10	651	9	12	9	12	10	0	11	0	11	0	164	164	89	89	166	61	59	100	81	81	1725	1003031	581	34.2	30.5	86.6	2	34303660	30592446	86862480	34.3037	30.5924	86.8625	42	42	40	34	25	12.4
Upper Dir Distt:	5	688	5	688	5	486	5	486	5	486	11	0	11	0	11	0	12	0	11	0	67	66	48	46	79	28	85	70	71	71	3699	946421	256	30.6	32.7	27.2	2	28960482	30947968	25742652	28.9605	30.948	25.7427	3	3	62	12	24	4.9
Bannu Distt:	5	827	5	827	6	887	7	738	7	698	22	0	22	0	45	0	50	0	50	0	102	102	198	191	75	155	247	161	154	154	1972	1211006	952	26.6	25.6	72.7	2	32212760	31001754	88040136	32.2128	31.0018	88.0401	7	7	2	13	13	5.21
Hafizabad Distt.	2	185	2	185	2	185	2	180	2	180	16	4	16	4	17	4	17	0	17	0	510	510	510	510	510	500	500	500	500	553	2367	1156957	488	28.1	27.4	78.6	4	32510492	31700622	90936816	32.5105	31.7006	90.9368	67	117	117	96	96	34.8
Kashmore@Kandhkot	2	50	2	50	2	50	2	50	2	50	19	0	19	0	19	0	16	0	31	0	102	111	119	132	130	8	10	10	12	11	2551	1089169	427	30.3	29.2	45.6	3	33001820	31803736	49666104	33.0018	31.8037	49.6661	21	21	21	21	21	23.9
Kohat Distt:	7	851	7	851	5	503	5	503	6	512	10	0	10	0	10	0	10	0	10	0	69	69	105	123	135	122	100	112	102	102	2991	1112452	390	33.6	29.3	68.1	2	37378384	32594842	75757976	37.3784	32.5948	75.758	10	10	35	45	32	29.4
Jamshoro	4	286	6	336	4	274	5	374	5	374	15	0	15	0	15	0	15	0	15	0	205	213	210	223	220	21	23	23	24	21	11250	993142	88	34.2	34.5	65.8	3	33965456	34263400	65348748	33.9654	34.2634	65.3487	12	12	12	12	12	42.9
Sujawal	0	0	0	0	0	0	3	140	3	140	0	0	0	0	0	0	11	0	20	0	0	0	0	191	191	0	0	0	19	19	8699	781967	90	32.6	43.9	21.2	3	25492124	34328352	16577701	25.4921	34.3284	16.5777	10	10	10	10	10	10.8
Khuzdar	3	120	3	120	3	120	3	120	3	120	31	0	31	0	31	0	29	0	29	0	34	37	41	42	42	13	16	17	18	18	35380	802207	12	37.5	43	22.7	1	30082762	34494900	18210100	30.0828	34.4949	18.2101	102	102	102	102	102	32.4
Kech/ Turbat	9	189	9	189	9	198	9	189	9	189	43	0	43	0	43	0	42	0	42	0	34	38	43	49	49	19	19	19	20	20	22539	909116	18	39.2	38.6	0	1	35637348	35091876	0	35.6373	35.0919	0	0	0	0	0	0	33.7
Jacobabad	3	216	3	216	3	216	3	216	2	216	7	0	7	0	7	0	7	0	8	0	123	123	129	134	137	10	10	10	12	11	2771	1006297	363	30.7	35.2	39.5	3	30893318	35421656	39748732	30.8933	35.4217	39.7487	22	22	22	22	22	29.5
Khushab Distt.	8	425	8	425	8	437	8	437	8	437	30	0	30	0	33	0	33	0	32	0	530	830	830	990	1290	600	600	600	600	600	6511	1281299	196	31.9	29.2	78.4	4	40873436	37413932	100453840	40.8734	37.4139	100.454	75	79	79	60	60	27.7
Umerkot	1	50	1	55	1	55	4	115	4	115	13	0	13	0	13	0	19	0	34	0	92	101	109	114	117	16	18	18	17	15	5503	1073146	195	36.3	36.6	24.4	3	38955200	39277140	26184762	38.9552	39.2771	26.1848	16	16	16	16	16	22.9
Nowshera Distt:	5	296	5	296	5	310	5	310	7	474	16	12	16	12	16	12	16	12	16	12	119	118	129	118	118	73	91	94	89	89	1748	1518540	869	31	25.9	81.6	2	47074740	39330184	123912864	47.0747	39.3302	123.913	37	37	4	28	301	23.5
Shikarpur	5	262	5	262	2	200	2	200	2	200	14	0	14	0	14	0	13	0	13	0	218	227	239	297	254	33	31	34	34	32	2577	1231481	478	32.6	32.3	54.8	3	40146280	39776836	67485160	40.1463	39.7768	67.4852	20	20	20	20	20	24.8
Thatta	5	348	5	348	4	308	1	188	1	188	20	0	20	0	20	0	10	0	10	0	459	438	448	234	238	48	49	50	27	27	7705	979817	127	42.7	41.5	26.8	3	41838188	40662404	26259094	41.8382	40.6624	26.2591	10	10	10	10	10	17.3
Jhelum Distt.	8	440	9	440	9	439	9	440	9	440	30	0	32	0	32	0	32	0	31	0	1480	1500	1589	1589	1589	1000	1000	1000	1400	1400	3587	1222650	340	35.5	34.8	90.6	4	43404076	42548220	110772088	43.4041	42.5482	110.772	51	60	60	60	60	28.8
Kamber Shahdadkot	4	132	4	132	4	132	4	146	4	146	28	0	28	0	28	0	31	0	31	0	79	89	96	101	106	9	9	9	9	9	5599	1341042	240	30.3	31.8	47.5	3	40633572	42645136	63699496	40.6336	42.6451	63.6995	21	21	21	21	21	30.5
Chiniot Distt.	4	228	4	230	4	230	4	230	4	230	16	0	14	11	14	11	14	11	11	11	390	420	420	420	420	500	500	500	500	500	2643	1369740	518	33.9	31.5	72.4	4	46434188	43146808	99169176	46.4342	43.1468	99.1692	0	97	97	68	68	31
Quetta	56	3835	57	3835	72	4539	61	4326	62	4376	17	0	17	0	15	0	15	0	15	0	932	944	969	980	990	371	400	427	430	435	2653	2275699	281	20	19.1	89.7	1	45513980	43465852	204130192	45.514	43.4659	204.13	112	112	112	112	112	46.4
M. Baha-ud-Din Distt.	6	162	6	192	6	192	6	192	6	191	4	0	5	0	4	0	4	0	2	0	1350	1350	1390	1450	1450	1500	1500	1500	1500	1500	2673	1593292	596	30.6	27.5	77.5	4	48754736	43815528	123480128	48.7547	43.8155	123.48	78	58	58	111	111	20.9
Abbottabad Distt:	9	1330	9	1330	9	1336	9	1336	11	1410	46	0	46	0	44	0	44	0	44	0	119	121	214	214	128	255	151	165	155	155	1967	1332912	785	40	32.9	83.7	2	53316480	43852808	111564728	53.3165	43.8528	111.565	40	40	36	34	32	20.8
Mianwali Distt.	6	370	6	382	6	382	6	382	6	381	15	0	15	0	17	0	17	0	17	0	490	690	690	890	890	500	500	500	500	500	5840	1546094	264	29.9	29.8	74.5	4	46228212	46073600	115184000	46.2282	46.0736	115.184	78	63	63	55	55	21.5
Lower Dir Distt:	3	356	3	356	7	749	7	749	7	762	19	0	19	0	20	0	20	0	20	0	195	195	119	119	162	113	111	111	84	84	1582	1435917	908	29.7	32.4	59.8	2	42646736	46523712	85867832	42.6467	46.5237	85.8678	1	1	10	7	0	2.9
Larkana	4	305	5	405	3	160	3	160	3	160	24	4	24	4	24	4	27	4	27	4	274	270	277	285	295	123	125	125	125	120	1906	1524391	800	31.6	31.1	74	3	48170756	47408560	112804936	48.1708	47.4086	112.805	25	25	25	25	25	46.1
Nankana Sahib Distt.	3	130	4	290	4	290	4	290	4	290	21	0	19	0	21	0	22	0	19	0	455	550	550	550	550	500	500	500	500	500	2960	1356374	458	31.9	35	76.5	4	43268332	47473088	103762608	43.2683	47.4731	103.763	81	90	90	86	86	18.4
Bhakkar Distt.	4	461	4	461	4	461	4	489	5	501	39	30	39	40	27	4	27	0	26	0	315	355	395	395	995	290	290	290	290	834	8153	1650518	202	29.8	29	76.6	4	49185436	47865024	126429680	49.1854	47.865	126.43	82	91	91	67	67	15.6
Sukkur	4	100	4	100	2	40	2	40	2	40	17	2	17	2	17	2	16	2	21	2	152	157	183	173	180	62	59	83	62	60	5216	1487903	285	30.6	32.5	73.5	3	45529832	48356848	109360872	45.5298	48.3569	109.361	28	28	28	28	28	48.3
Dadu	4	263	4	263	4	263	4	263	4	263	16	0	16	0	16	0	18	0	23	0	202	202	213	223	227	4	6	8	8	8	8034	1550266	193	31	31.5	68.5	3	48058248	48833380	106193224	48.0583	48.8334	106.193	10	10	10	10	10	24.2
Narowal Distt.	2	80	2	223	2	223	2	223	2	223	15	20	3	20	3	20	3	20	3	20	425	425	425	425	425	300	300	300	300	300	2337	1709757	731	28.9	28.8	83.5	4	49411976	49241000	142764704	49.412	49.241	142.765	82	56	56	49	49	16.4
Swabi Distt:	5	352	5	352	5	350	5	350	6	530	13	0	13	0	9	0	9	0	10	0	143	141	144	134	215	50	106	73	117	117	1543	1624616	1053	30.3	30.4	76.9	2	49225864	49388324	124932976	49.2259	49.3883	124.933	61	61	39	40	37	17.2
Chakwal Distt.	5	221	6	271	6	370	6	381	6	380	5	0	9	0	9	0	9	0	8	0	940	1020	1090	1090	1090	1000	1000	1000	1000	1000	6524	1495982	229	36.8	33.2	87.2	4	55052136	49666604	130449624	55.0521	49.6666	130.45	60	61	61	37	37	18.2
Ghotki	4	200	5	220	4	170	4	170	4	170	10	0	10	0	10	0	12	0	13	0	141	145	153	160	155	34	34	34	34	34	6506	1647239	253	28.6	30.2	59.4	3	47111036	49746620	97846000	47.111	49.7466	97.846	25	25	25	25	25	24.5
Naushero Feroze	3	157	3	157	3	157	3	157	3	157	33	0	33	0	33	0	36	0	36	0	345	349	354	362	367	45	45	43	44	41	2027	1612373	369	32.4	30.9	72.2	3	52240888	49822324	116413328	52.2409	49.8223	116.413	14	14	14	14	14	23
Charsadda Distt:	3	428	3	428	4	440	4	440	4	440	8	6	8	6	7	0	7	0	7	0	140	138	108	102	139	98	119	110	109	109	996	1616198	1623	31.5	31.7	70.5	2	50910236	51233476	113941960	50.9102	51.2335	113.942	19	19	38	16	13	17.01
D.I.Khan Distt:	9	659	9	659	11	619	11	619	11	665	28	20	28	20	31	0	31	0	33	0	210	210	214	214	130	166	194	194	175	175	9334	1695688	222	31	30.3	50.1	2	52566328	51379344	84953968	52.5663	51.3793	84.954	27	27	12	17	7	25.3
Mirpurkhas	3	346	3	346	3	346	3	346	3	346	32	0	32	0	32	0	30	0	33	0	204	187	195	207	211	44	44	47	46	44	3319	1505876	454	33.4	34.7	42	3	50296260	52253900	63246792	50.2963	52.2539	63.2468	30	30	30	30	30	26.7
Lodhran Distt.	4	132	4	212	4	217	4	217	4	217	11	2	11	2	14	6	16	6	16	6	575	575	595	595	795	616	616	616	616	616	2778	1700620	612	29.2	32.2	76.9	4	49658104	54759964	130777680	49.6581	54.76	130.778	108	78	78	93	93	16
Mansehra Distt:	12	651	12	651	12	651	12	651	12	782	59	0	59	0	60	0	60	0	59	0	175	175	127	124	174	87	95	100	89	89	4579	1556460	340	36	35.5	78.1	2	56032560	55254328	121559520	56.0326	55.2543	121.559	60	60	42	33	34	9.1
Layyah Distt.	4	360	6	480	7	520	7	520	8	532	21	0	22	0	22	0	22	0	21	0	655	840	960	1360	1960	500	900	1260	1260	1794	291	1824230	290	29.9	30.4	82.4	4	54544476	55456592	150316560	54.5445	55.4566	150.317	72	74	74	74	74	17.5
Shaheed Benazirabad	1	20	1	20	1	20	1	20	1	20	40	0	40	0	40	0	57	0	58	0	269	269	274	283	288	68	71	73	73	70	4618	2012847	349	24.7	29.5	60.9	3	49717324	59378988	122582384	49.7173	59.379	122.582	20	20	20	20	20	28.9
Pakpattan Distt.	6	290	5	256	5	256	5	256	6	268	15	0	11	0	15	0	15	0	13	0	830	830	880	880	1480	700	700	700	700	1243	2724	1823687	669	32.6	33.9	78.2	4	59452192	61822992	142612320	59.4522	61.823	142.612	109	130	130	99	99	15.8
T. T. Singh Distt.	4	425	4	388	4	387	4	388	4	387	25	0	25	0	24	0	24	0	22	0	580	580	580	580	580	400	400	400	400	400	3252	2190015	673	30.5	29.8	88.2	4	66795456	65262444	193159312	66.7955	65.2624	193.159	64	85	85	93	93	20.8
Rajanpur Distt.	6	335	6	335	6	334	6	335	6	334	3	0	15	0	14	0	14	0	13	0	1200	1200	1260	1260	1260	1400	1400	1400	1400	1400	12319	1995958	162	35.2	33.5	48.9	4	70257720	66864592	97602352	70.2577	66.8646	97.6024	110	82	82	105	105	17.7
Sanghar	5	380	5	380	4	298	4	298	4	298	28	0	28	0	28	0	26	0	26	0	400	397	401	408	399	49	52	52	52	52	10259	2057057	200	30.9	32.7	48.9	3	63563060	67265768	100590088	63.5631	67.2658	100.59	25	25	25	25	25	27.6
Swat Distt:	10	839	10	839	10	837	8	854	10	822	18	0	18	0	19	0	19	0	18	0	575	578	430	415	418	198	228	251	242	242	5337	2309570	433	33.1	29.3	64.3	2	76446760	67670400	148505360	76.4468	67.6704	148.505	63	63	18	15	15	31.1
Hyderabad	7	939	7	939	1	496	1	496	1	496	17	0	17	0	17	0	17	0	17	0	958	953	962	977	972	223	219	227	227	227	1022	2201079	2155	28.9	31	84.5	3	63611184	68233448	185991168	63.6112	68.2334	185.991	9	9	9	9	9	83.5
Badin	5	190	5	190	4	170	4	170	4	170	29	0	29	0	29	0	45	0	46	0	309	310	321	330	326	30	33	35	35	35	6470	1804516	279	36.8	37.9	31.1	3	66406188	68391160	56120448	66.4062	68.3912	56.1204	8	8	8	8	8	21.3
Mardan Distt:	6	842	6	842	8	752	8	752	8	752	17	8	17	8	17	0	17	0	18	0	279	279	244	237	245	130	229	161	211	211	1632	2373061	1454	29.8	29.4	76.8	2	70717216	69767992	182251088	70.7172	69.768	182.251	68	68	22	11	7	19
Tharparkar@Mithi	3	124	4	164	4	164	4	164	4	164	40	0	40	0	40	0	183	0	246	0	138	154	172	179	182	20	23	25	24	23	19808	1649661	83	41.1	43.1	7.5	3	67801064	71100384	12372458	67.8011	71.1004	12.3725	20	20	20	20	20	8.9
Attock Distt.	8	522	8	496	8	495	8	536	8	535	20	38	20	38	20	38	20	38	20	38	1670	1670	1710	1910	1910	1500	1500	1500	1500	1500	6858	1883556	274	34.8	38	88.4	4	65547748	71575128	166506352	65.5477	71.5751	166.506	45	71	71	62	62	25.5
Gujrat Distt.	15	686	18	1080	18	1091	18	1080	18	1089	22	0	22	0	14	0	14	0	23	0	2980	3280	3580	3580	3580	2800	2800	2800	2800	2800	3192	2756110	863	28.6	28.2	90.8	4	78824744	77722304	250254800	78.8247	77.7223	250.255	70	57	57	53	53	30.2
Khairpur	4	316	3	284	3	284	2	66	2	66	32	0	32	0	32	0	51	0	52	0	456	461	473	481	477	68	68	70	73	69	15925	2405523	151	32.5	33.3	58.3	3	78179496	80103912	140241984	78.1795	80.1039	140.242	18	18	18	18	18	32.1
Sahiwal Distt.	10	810	10	1389	11	1394	11	1399	12	1404	27	0	27	0	25	0	25	0	23	0	1600	1600	1720	1920	2420	1800	1800	1920	1920	2420	3201	2517560	786	32.7	32.4	86.2	4	82324216	81568944	217013664	82.3242	81.569	217.014	89	93	93	84	84	22.1
Okara Distt.	5	490	5	490	5	440	5	440	6	452	28	0	24	0	23	0	24	0	30	0	670	670	750	750	1450	600	600	800	900	1444	4377	3039139	694	28.8	28.9	84.3	4	87527200	87831112	256199424	87.5272	87.8311	256.199	83	108	108	84	84	26.8
D.G.Khan Distt.	8	553	9	1044	10	1178	10	1176	10	1178	34	4	34	4	34	4	34	4	34	4	1700	1734	1960	1960	1960	1500	1700	2060	2060	2060	11922	2872201	240	31.9	30.8	55.4	4	91623208	88463792	159119936	91.6232	88.4638	159.12	78	96	96	98	98	21.2
Bahawalnagar Distt.	8	502	11	712	11	711	11	712	11	711	42	0	36	0	38	0	38	0	37	0	1560	1840	1940	1940	1940	1600	2000	2000	2000	2000	8878	2981919	335	32.5	29.8	75.5	4	96912368	88861184	225134880	96.9124	88.8612	225.135	84	96	96	106	106	21.1
Khanewal Distt.	9	472	9	372	9	372	9	372	9	372	7	0	20	0	24	0	24	0	19	0	1490	1490	1550	1550	1550	1600	1600	1600	1600	1600	4349	2921986	671	29.1	30.9	80.4	4	85029792	90289368	234927680	85.0298	90.2894	234.928	92	82	82	93	93	19.5
Jhang Distt.	10	470	8	499	8	497	8	499	8	501	49	0	48	0	50	4	51	4	49	4	1565	1565	1595	1595	1595	1200	1200	1200	1200	1200	8809	2743416	311	32.6	33.3	75.9	4	89435360	91355752	208225280	89.4354	91.3558	208.225	88	86	86	85	85	22.2
Vehari Distt.	4	260	4	525	4	260	4	260	4	257	150	0	150	0	150	0	150	0	150	0	500	500	600	603	836	700	700	700	700	700	4364	2897446	663	29.2	32.7	75.7	4	84605424	94746488	219336656	84.6054	94.7465	219.337	82	97	97	59	59	17.6
Bahawalpur Distt.	14	1925	15	2445	15	2466	15	2493	15	2472	70	4	71	4	72	4	70	4	70	4	2480	2480	2860	2860	2860	2600	2900	2900	3200	3200	24830	3668106	147	28.9	28.3	77.5	4	106008264	103807400	284278208	106.008	103.807	284.278	110	100	100	83	83	32.8
Sialkot Distt.	13	1049	14	1614	14	1613	14	1614	14	1613	39	10	39	10	38	10	38	10	39	10	1945	2020	2110	2110	2110	2000	2000	2000	2200	2200	3016	3893672	1291	26.1	27.1	94.6	4	101624840	105518512	368341376	101.625	105.519	368.341	52	73	73	67	67	30.2
Sheikhupura Distt.	8	651	8	669	10	814	10	810	10	814	5	0	7	0	11	0	11	0	14	0	1585	1585	1895	1895	1895	1600	1600	1600	1600	1600	5960	3460426	580	28.8	30.9	86.1	4	99660264	106927160	297942688	99.6603	106.927	297.943	79	77	77	78	78	35.3
Sargodha Distt.	14	1210	18	1504	18	1543	19	1704	19	1703	50	0	48	0	46	0	48	0	53	40	875	1275	1370	1670	2270	600	600	1169	1567	1567	5854	3703588	632	30.1	29.3	83.7	4	111478000	108515128	309990304	111.478	108.515	309.99	71	94	94	84	84	29.8
Kasur Distt.	6	448	6	320	5	313	6	320	6	321	27	0	27	0	30	0	30	0	24	0	800	800	800	1150	1150	1000	1000	1000	1000	1000	4796	3454996	720	32.1	35.2	82.7	4	110905368	121615864	285728160	110.905	121.616	285.728	77	95	95	93	93	26.7
Peshawar Distt:	17	4451	17	4451	18	5243	18	5157	20	5243	53	13	53	13	52	13	52	13	52	13	910	910	1175	1145	455	1147	1383	1461	1430	1430	1518	4333770	3396	26.2	28.4	82.6	2	113544776	123079064	357969408	113.545	123.079	357.969	18	18	13	18	19	48.1
Muzaffargarh Distt.	9	516	9	437	9	436	9	437	9	437	1	0	22	21	30	21	30	21	30	21	2200	2200	2260	2260	2260	2500	2500	2500	2500	2500	8249	4322009	523	32.3	31.4	64.9	4	139600880	135711088	280498400	139.601	135.711	280.498	86	97	97	88	88	16.5
Gujranwala City Distt.	16	1237	16	1653	16	1683	16	1653	16	1689	46	84	46	84	62	84	62	84	62	84	2020	2020	2146	2350	2550	2500	2500	2500	2500	2500	3622	5014196	1384	26.6	27.6	90	4	133377616	138391808	451277632	133.378	138.392	451.278	67	69	69	60	60	59.7
R.Y.Khan Distt.	7	1049	7	1820	7	1818	8	1891	8	1889	65	0	65	0	64	0	64	0	64	0	1290	1290	1350	1650	1650	1000	1000	1000	1000	1000	11880	4814006	405	28.6	29.4	75.2	4	137680576	141531776	362013248	137.681	141.532	362.013	98	98	98	85	85	23.3
Multan City Distt.	22	2703	14	1663	14	1655	14	1663	14	1659	49	0	46	0	48	0	47	0	51	0	3230	3230	3350	3450	3450	4000	4000	4000	4000	4000	3720	4745109	1275	29.7	30.8	83.3	4	140929744	146149360	395267584	140.93	146.149	395.268	54	80	80	62	62	43.4
Rawalpindi Distt.	14	3190	15	3201	15	3223	17	3321	17	3323	14	24	14	24	13	24	15	24	17	24	2620	2710	2890	3490	3490	2000	2000	2000	2600	2600	5286	5405633	1322	35.5	31.2	94	4	191899968	168655760	508129504	191.9	168.656	508.13	40	51	51	62	62	52.9
Faisalabad City Distt.	26	3348	25	3782	25	3790	25	3782	25	3805	24	0	106	0	104	0	108	0	116	0	3401	3401	3401	3701	3701	4000	4000	4000	4000	4000	5856	7873910	1344	30.5	32	89.4	4	240154256	251965120	703927552	240.154	251.965	703.928	75	82	82	65	65	48.4
Lahore City Distt.	42	12850	52	14834	54	14875	54	14834	54	14880	166	218	166	218	163	218	153	218	151	218	5580	6661	7161	7461	7461	6500	7409	8009	8220	8220	1772	11126285	6278	25.7	22.7	98.9	4	285945536	252566672	1100389632	285.945	252.567	1100.39	53	52	52	44	44	100
Karachi	8	1096	8	1096	2	400	2	400	2	400	37	0	37	0	37	0	55	0	55	0	2036	2010	2025	2093	2053	649	661	661	663	669	3780	14910352	1944	20.7	30.3	98.5	3	308644288	451783648	1468669696	308.644	451.784	1468.67	52	52	52	52	52	93
